# Supplementary material for: Synthesis of Trifluoromethylated Monoterpene Amino Alcohols
Source: Molecules. 2022 Oct 20;27(20):7068. doi: 10.3390/molecules27207068 (PMC9607099; doi:10.3390/molecules27207068)
Supplement: Supplementary file 1 [file molecules-27-07068-s001.zip]

Archive with 1 entries (1 files):
- molecules-1993646-supplementary.pdf
